# Supplementary material for: Integration of Transcriptomics and Proteomics to Elucidate Inhibitory Effect and Mechanism of Antifungalmycin B from Marine Streptomyces hiroshimensis in Treating Talaromyces marneffei
Source: Mar Drugs. 2025 Feb 10;23(2):76. doi: 10.3390/md23020076 (PMC11857274; doi:10.3390/md23020076)
Supplement: Supplementary file 1 [file marinedrugs-23-00076-s001.zip]

Archive with 1 entries (1 files):
- marinedrugs-3430955-supplementary.pdf
